# Supplementary material for: NET Formation in Systemic Lupus Erythematosus: Changes during the COVID-19 Pandemic
Source: Cells. 2022 Aug 23;11(17):2619. doi: 10.3390/cells11172619 (PMC9455008; doi:10.3390/cells11172619)
Supplement: Supplementary file 1 [file cells-11-02619-s001.zip]

Archive with 1 entries (1 files):
- cells-1871334-supplementary.pdf
